# Supplementary material for: Ex Vivo Study on the Antioxidant Activity of a Winemaking By-Product Polyphenolic Extract (Taurisolo®) on Human Neutrophils
Source: Antioxidants (Basel). 2021 Jun 23;10(7):1009. doi: 10.3390/antiox10071009 (PMC8300751; doi:10.3390/antiox10071009)
Supplement: Supplementary file 1 [file antioxidants-10-01009-s001.zip]

Archive with 1 entries (1 files):
- antioxidants-1248499-supplementary.pdf
